# Supplementary material for: The telomere-to-telomere gap-free reference genome of wild blueberry (Vaccinium duclouxii) provides its high soluble sugar and anthocyanin accumulation
Source: Hortic Res. 2023 Oct 10;10(11):uhad209. doi: 10.1093/hr/uhad209 (PMC10681038; doi:10.1093/hr/uhad209)
Supplement: Web_Material_uhad209 [file web_material_uhad209.zip]

Archive with 2 entries (2 files):
- Supplementary_Figures109.docx
- Supplementary_Tables109.xlsx
