# Supplementary material for: The telomere-to-telomere gap-free reference genome of wild blueberry (Vaccinium duclouxii) provides its high soluble sugar and anthocyanin accumulation
Source: Hortic Res. 2023 Oct 10;10(11):uhad209. doi: 10.1093/hr/uhad209 (PMC10681038; doi:10.1093/hr/uhad209)
Supplement: Web_Material_uhad209 [file web_material_uhad209.zip › Supplementary_Tables109.xlsx]

## Sheet: Table S1
Table S1 Summary of the data sequenced by multiple technologies.
Technology	Total bases	Coveragea (×)	No. of reads	N50 read length (bp)	Average read length (bp)
HiFi	27.16 Gb	48.03	1300314	20724	20906
ONT	41572739545	73.44	845525	49168	50000
Hi-C	65556354600	115.8	437042364	150	150

## Sheet: Table S2 
Table S2 Predicted centromeric regions
Chromosome	Start	End	Length	TR Length	Candidate centromere tandem repeats
chr1	23628984	24733039	1104056	239229	AAAATGCGACAAAATAATTCTAAATTGAAATTAACAAAATTAATTTTGAATTGCAAAGAATAATAATATTTTGCAGAATATTTTTTCATGAAATTTTATGCAATAATCAAGCAAATAAAATGCATAAAATGATGATAATAAACAGTA
chr2	21932309	22403387	471079	25341	AAATAATATGCATCAAATGATGATAATAAACAGTAAAAATGCGACAAATTAACTTTAAATCGAGATTAAGAAAATTAATTTTGAATTGCAAAGAATAATAATATTTTCCAGAATATTTTTTAATGAAATTGTATGCAATAATCAAGCAAATAAAAGGCACAAAATAATGATAATAAACAGTAAAAATGCGACA
chr3	22515609	23448969	933361	211879	CGACAAAATAATTTTAAATCGAAATCAACAAATTAATTTTTAATTGCAAAGATGATTAATATTTTGCATAATATTTTTTAATGAAATTGTATGCAATAATCAAGCAAATAAAATGCATAAAATGATGATAATAAACAGTAAAAATGCGACAAAATAATTTTAAATCGAAATCAACAAATTAATTTTTAATTGCAAAGATGATTAATATTTTGCATAATATTTTTTAATGAAATTGTATGCAATAATCAAGCAAATAAAATGCATAAAATGATGATAATAAACAGTAAAAATG
chr4	25659433	26183110	523678	154063	CTGTTTATTATCATCATTTTATGCATTTTATTTGCTTGATTATTGCATACAATTTCATTAAAAAATATTCTGCAAAATATTATTCTTCTTTCCAATTCAAAATTAATTTAGTTAATTTCGATTTAAAATTATTTGGTCGCATTTTTA
chr5	36700677	37154373	453697	150868	GTGTTATTTTTTCGCCAAGGTACGTGGGGGTGGGTTTACGCCCATTAAAGAGAGGGTCTCGAAAAAAAAAAAAAAAACACATTCGCAATTCCAAAAAGGGGTGCAACACGAGGACTTCCCAGGGGGTCACCCATCCTAGTACTACTCTCGCCCAAGCACGCTTAACAGCGGAGTTCTGATGGGATCCGGTGA
chr6	1	472579	472579	92250	GTTCTTATGAGGCATTGTAGCCAAACAACCTACCACAAGTCATGTCAAGCACCCATGGGGTGGTTTTTCAAGAGATTGCTCGGTGGCAACCACCCGTCGGGTGGTTTTTTCAATGACGGCATGTCGAGCCCATGTCGTGGCATGCATGCCTTGTCAAGCCCAT
chr7	21046734	21681848	635115	35289	TGTGGTTCCTAGTAGATGTACAGACTACTGGCCACATAAAACAAAAAAGGCTCTTAGTTGAAGATAGACCACTAGCCACTTGAGCGAAAAGTAAAGACCTAAATGGATGAAGAAG
chr8	22753025	23111727	358703	85863	TTTTACTGTTTATTATCATCATTTTATGCATTTTATTTGCTTGATTATTGCATAAAATTTCATTAAAAAATATTCTACAAAATATTATTCTTCTTTCCAATTCAAAATTAATTTAGTTAATTTCGATTTAAAATTATTTGGTCGCAT
chr9	22531242	24953835	2422594	441554	TTTTAGTTAATTTCGATTTAAAATTATGTAAACACATTTTTACTGTTTAATATCATCATTTTATGCATTTTATTTGCTTGATTATTGCATACAATTTCATTAAAAAATATTATGCAAAATATTATTATCCTTGGCAATACAAAATTAATTTTGTTAATTTCGATTTAAAATTATTTAAACGCATTTTTACTGTTTATTTAA
chr10	23234645	24054690	820046	157725	AAATGCATAAAATGATGATAATAAACAGTAAAAATGCGACAAATTAACTTTAAATCGAGATTAAGAAAATTAATTTTGAATTTCAAAGAATAATAATATTTTGCCGAATATTTTTTTAATGAAATTGTATGCAATAATTAAGCAAATA
chr11	8616860	8818235	201376	7377	TTTCTCAACGTACGAAAAAAAACCCCACACTCTCATTTCTATATCCGTGCTACTCAAGCGATCCCGTGCATGAATTAAAACTTTTGACGTGACGGCGTATCCGTAAAATAAGCGTGGGTTATTCTCACATTATATCCACTAACATGATTAACTTTTTGTACTTCGTGCGTCTCCGATGGCCCG
chr12	24416115	25501466	1085352	235803	ATTATTGCATCATTTATTTAAAAAATTTCTACAAAATATTACATCTTTTTATGCATTTTATTTGCTTCAATATTGCATACAATTTCATTAAAAAATATTCTGCAAAATATTATTATTCTTTGCAGTTCAAAATTAATTTTGTTAATTTCGATTTAAA

## Sheet: Table S3 
Table S3 Telomere regions
Chromosome	Chromosome Length(bp)	Left TelomericLeft Telomeric Repeat Number	Direction	Right TelomericRight Telomeric Repeat Number	Direction
chr1	49391773	2610	+	3349	-
chr2	56168018	2031	+	2921	-
chr3	50493012	2903	+	2806	-
chr4	48509392	2058	+	1601	-
chr5	50517063	1660	+	4011	-
chr6	50076145	/	/	1989	-
chr7	42080329	2155	+	1811	-
chr8	45785919	2348	+	2904	-
chr9	45181504	2707	+	2556	-
chr10	45101797	3422	+	2006	-
chr11	46922212	2565	+	3012	-
chr12	43441427	2622	+	1996	-

## Sheet: Table S4
Table S5 Genomic BUSCO assessment results
Type	Number	Rate(%)
Complete BUSCOs	1589	98.5
Complete and single-copy BUSCOs	1512	93.7
Complete and duplicated BUSCOs	77	4.8
Fragmented BUSCOs	11	0.7
Missing BUSCOs	14	0.8
Total Lineage BUSCOs	1614	100

## Sheet: Table S5
Table S6 Statistical table of QV values of each chromosome
chrID	QV
chr1	50.1578
chr2	52.1335
chr3	50.8941
chr4	52.5743
chr5	50.9675
chr6	51.9738
chr7	51.3932
chr8	48.0382
chr9	50.5346
chr10	49.5474
chr11	49.552
chr12	50.6308
Total	50.5608

## Sheet: Table S6
Table S7 Statistics of TE sequence
TE protiens		De novo + Repbase			Combined TEs
Type	Length (Bp)	% in genome	Length (Bp)	% in genome	Length (Bp)	% in genome
DNA	4444983	0.77	88437937	15.42	89322284	15.57
LINE	6102075	1.06	28294643	4.93	29267377	5.1
SINE	0	0	3960532	0.69	3960532	0.69
LTR	36046126	6.28	178389681	31.1	179391111	31.27
LTR-Gypsy	21277709	3.71	78842667	13.74	79463059	13.85
LTR-Copia	14095181	2.46	38768880	6.76	39246918	6.84
Satellite	0	0	426956	0.07	426956	0.07
Simple_repeat	0	0	393007	0.07	393007	0.07
Other	267	0	1373	0	1640	0
Unknown	12489	0	25963597	4.53	25976086	4.53
Total	46594763	8.12	307855425	53.66	317063066	55.27

## Sheet: Table S7
Table S8 Statistics of gene prediction results
Method	Software	Species	Gene number	Average gene length (bp)	Average CDS length (bp)	Average exon per gene	Average exon length (bp)	Average intron length (bp)
Ab initio	GlimmmerHMM		62616	8713.61	933.28	4.41	211.77	2283.63
Ab initio	AUGUSTUS		45133	4599.85	1156.33	5.21	221.86	817.54
Homology-based	Exonerate	V. myrtillus	83637	13752.6	715.53	3.13	228.88	6131.35
Homology-based	Exonerate	V. darrowii	83055	13763.7	763.18	3.08	248.04	6259.56
Homology-based	Exonerate	V.bracteatum	105004	12803.1	701.15	3.03	231.28	5956.97
RNAseq	TransDecoder		20552	7080.17	1174.18	6.27	344.4	934.45
Integration	Maker		39236	6450.16	1138.52	5.36	259.53	1160.72
Final set	Anno-self		41953	5630.49	1081.5	4.94	289.4	1060.74

## Sheet: Table S8
Table S10 Statistics of functional annotation results of coding genes
Item	Count	Percentage
All	41953	1
Annotation	38714	0.9228
KEGG	11186	0.2666
Pathway	5787	0.1379
Nr	36399	0.8676
Uniprot	34054	0.8117
GO	12427	0.2962
KOG	135	0.0032
Pfam	23423	0.5583
Interpro	35978	0.8576

## Sheet: Table S9
Table S11 Statistics result of Non-coding RNA annotation
Type		Copy	Average length(bp)	Total length(bp)	% of genome
miRNA		222	131	29173	0.005085
tRNA		456	75	34264	0.005973
rRNA	rRNA	1136	166	188813	0.032913
	18S	32	1626	52030	0.00907
	28S	56	197	11010	0.001919
	5.8S	36	154	5556	0.000969
	5S	1012	119	120217	0.020956
snRNA	snRNA	1724	111	190725	0.033247
	CD-box	580	106	61219	0.010671
	HACA-box	958	108	103939	0.018118
	splicing	186	137	25567	0.004457
	scaRNA	0	0	0	0

## Sheet: Table S10
Table S12 Statistical analysis of gene family clustering results
Species	Genes number	Genes in families	Family number	Unique families	Average genes per family
V.duclouxii	41953	41953	23456	3188	1.77
A.trichopoda	16590	16590	12491	752	1.33
A.thaliana	27557	27557	15702	3169	1.75
F.vesca	36173	36173	23191	11705	1.56
S.lycopersicum	25557	25557	14406	1240	1.77
C.sinensis	23551	23551	14389	835	1.64
A.chinensis	33044	33044	15592	1417	2.12
V.macrocarpon	22836	22836	14559	1113	1.57
V.darrowii	34806	34806	18473	1472	1.88
V.bracteatum	36756	36756	22222	3447	1.65
V.myrtillus	36404	36404	20929	2850	1.74
R.henanense	31098	31098	17417	2670	1.79

[truncated: 2 more sheets: Table S11, Table S12]
